# Supplementary material for: CyTRANSFINDER: a Cytoscape 3.3 plugin for three-component (TF, gene, miRNA) signal transduction pathway construction
Source: BMC Bioinformatics. 2016 Apr 8;17:157. doi: 10.1186/s12859-016-0964-2 (PMC4826505; doi:10.1186/s12859-016-0964-2)
Supplement: Additional file 1 — ∙ srl.txt: the file containing the SRL. ∙ dgl.txt: the file containing the DGL. ∙ Indirect-miRNA-STPP.xlsx: an excel file containing the full list of 312 Indirect miRNA STPPs identified by CyTRANSFINDER using human miR-146a as the source intergenic miRNA and miR-146a 223 target genes according to TargetScan 5.2 as DGL. Results are computed using miRNA targets confirmed in at lease one source database. SmiRNA: source intragenic miRNA; TF: Transcription Factor; DG: Destination Gene. (ZIP 201 kb) [file 12859_2016_964_MOESM1_ESM.zip › miR-146a-additional-data/dgl.txt]

TRAF6,7189,IRAK1,3654,ZBTB2,57621,IGSF1,3547,LCOR,84458,TDRKH,11022,WWC2,80014,BCORL1,63035,ZDHHC7,55625,NOVA1,4857,SIAH2,6478,MICU1,10367,NOS1,4842,LFNG,3955,LRRC15,131578,HNRNPD,3184,LRP2,4036,ZNF652,22834,DCAF12,25853,NRAS,4893,KLF7,8609,SEC23IP,11196,ERBB4,2066,C5orf4,10826,FBXW2,26190,ZC3H12B,340554,ZNRF3,84133,CXorf1,9142,GNL1,2794,EIF4G2,1982,SLC10A3,8273,CD80,941,USP3,9960,ABL2,27,NUMB,8650,SMAD4,4089,STRBP,55342,KDM2B,84678,ZNF512B,57473,C6orf203,51250,CDS1,1040,ATG12,9140,SRP14,6727,ESYT2,57488,FAF2,23197,PAQR9,344838,ZNF367,195828,PCDH1,5097,DNPEP,23549,CARD10,29775,PRKCE,5581,UHRF1,29128,CCBP2,1238,C4orf3,401152,RABGAP1,23637,TMEM194A,23306,VASN,114990,PSMD3,5709,C17orf78,284099,C8orf84,157869,GRID1,2894,GDNF,2668,C18orf19,125228,IER5L,389792,RFTN2,130132,SLC2A3,6515,ZNF532,55205,SORT1,6272,FAM26E,254228,TMEM120B,144404,MPPE1,65258,KIF24,347240,CASK,8573,LRTOMT,220074,SH3GL2,6456,STC1,6781,C5orf46,,AP3M2,10947,PM20D2,135293,GOSR1,9527,ROBO1,6091,NF2,4771,SLC39A1,27173,YLPM1,56252,DCDC5,196296,BIVM,54841,FZD1,8321,CAPN14,440854,LRRTM2,26045,PPP1R11,6992,ALX4,60529,APPL1,26060,ARMC8,25852,SLC38A1,81539,TLN2,83660,EARS2,124454,NPR3,4883,TANC2,26115,C10orf76,79591,ADARB1,104,PTGFRN,5738,RNASEL,6041,KCTD15,79047,GALNT10,55568,MYBL1,4603,ZC3H6,376940,STRA13,201254,NFIX,4784,STRN,6801,GAS7,8522,PRC1,9055,CASZ1,54897,BAG1,573,MED1,5469,SP8,221833,SRRM4,84530,VBP1,7411,SNX21,90203,FBXO28,23219,HNRNPUL2,221092,CAMSAP1,157922,FLOT2,2319,DDHD1,80821,RCSD1,92241,DYNLL2,140735,DLGAP2,9228,CNTFR,1271,ZFYVE1,53349,NOTCH2,4853,DGKG,1608,FAM43A,131583,BCL11A,53335,PHOX2B,8929,ITGAV,3685,CUX1,1523,NAIF1,203245,GLYATL3,389396,SMYD5,10322,GABPA,2551,METTL21A,151194,MYT1,4661,JAZF1,221895,KIAA0284,283638,NRP2,8828,TAF9B,51616,KPNA6,23633,TMEM33,55161,SRSF12,135295,NSD1,64324,KIAA1274,27143,RIMS2,9699,KCNIP3,30818,VAT1,10493,THAP3,90326,BNC1,646,TRDMT1,1787,TLCD2,727910,RUNX1T1,862,USP47,55031,SEMA3G,56920,PBX2,5089,SSTR1,6751,FRYL,285527,SDK1,221935,ELAVL1,1994,MMP16,4325,ZNF148,7707,CCDC6,8030,SH3TC2,79628,KCMF1,56888,ATG7,10533,TTPAL,79183,CSF1R,1436,KBTBD3,143879,CDC42BPA,8476,DNAL1,83544,SCN3B,55800,PLEKHH2,130271,STX3,6809,SLITRK3,22865,BTG2,7832,SLITRK4,139065,CCNJ,54619,GGA2,23062,CELF3,11189,ARL8A,127829,SLCO3A1,28232,EHF,26298,DCTN5,84516,GRSF1,2926,MYO5A,4644,SIN3A,25942,NUCKS1,64710,SMARCA5,8467,BEND4,389206,XIAP,331,PPM1A,5494,SYT1,6857,ST8SIA4,7903,NFASC,23114,RRM2B,50484,NRIP3,56675,TMEM136,219902,QKI,9444,MAPT,4137,MLL2,8085,MLXIP,22877,HIC2,23119,CDON,50937,MTDH,92140,NPAS4,266743,SOX5,6660,TTL,150465,RNF4,6047,C17orf75,64149,WASF3,10810,FAM65B,9750,KDM6B,23135,EDNRB,1910,WASF2,10163,MYO6,4646,LIN28A,79727,EIF5A2,56648,ROCK1,6093,
