# Supplementary material for: CyTRANSFINDER: a Cytoscape 3.3 plugin for three-component (TF, gene, miRNA) signal transduction pathway construction
Source: BMC Bioinformatics. 2016 Apr 8;17:157. doi: 10.1186/s12859-016-0964-2 (PMC4826505; doi:10.1186/s12859-016-0964-2)
Supplement: Additional file 1 — ∙ srl.txt: the file containing the SRL. ∙ dgl.txt: the file containing the DGL. ∙ Indirect-miRNA-STPP.xlsx: an excel file containing the full list of 312 Indirect miRNA STPPs identified by CyTRANSFINDER using human miR-146a as the source intergenic miRNA and miR-146a 223 target genes according to TargetScan 5.2 as DGL. Results are computed using miRNA targets confirmed in at lease one source database. SmiRNA: source intragenic miRNA; TF: Transcription Factor; DG: Destination Gene. (ZIP 201 kb) [file 12859_2016_964_MOESM1_ESM.zip › miR-146a-additional-data/Indirect-miRNA-STPP.xlsx]

## Sheet: Indirect-miRNA-STTP
SmiRNA	TF	DG
hsa-mIR-146A	GATA3	DNPEP
hsa-mIR-146A	GATA3	ESYT2
hsa-mIR-146A	GATA3	ZNF367
hsa-mIR-146A	GATA3	IGSF1
hsa-mIR-146A	GATA3	ZNF652
hsa-mIR-146A	GATA3	TANC2
hsa-mIR-146A	GATA3	ZDHHC7
hsa-mIR-146A	GATA3	TMEM120B
hsa-mIR-146A	GATA3	RNASEL
hsa-mIR-146A	GATA3	YLPM1
hsa-mIR-146A	GATA3	SIAH2
hsa-mIR-146A	GATA3	C10ORF76
hsa-mIR-146A	GATA3	MYBL1
hsa-mIR-146A	GATA3	KPNA6
hsa-mIR-146A	GATA3	GALNT10
hsa-mIR-146A	GATA3	CARD10
hsa-mIR-146A	GATA3	MICU1
hsa-mIR-146A	GATA3	STX3
hsa-mIR-146A	GATA3	USP3
hsa-mIR-146A	GATA3	SDK1
hsa-mIR-146A	GATA3	MYO6
hsa-mIR-146A	GATA3	ROBO1
hsa-mIR-146A	GATA3	RABGAP1
hsa-mIR-146A	GATA3	ZFYVE1
hsa-mIR-146A	GATA3	BTG2
hsa-mIR-146A	GATA3	ZNRF3
hsa-mIR-146A	GATA3	ST8SIA4
hsa-mIR-146A	GATA3	CCDC6
hsa-mIR-146A	HIF1A	KCMF1
hsa-mIR-146A	HIF1A	NFIX
hsa-mIR-146A	HIF1A	SLC2A3
hsa-mIR-146A	HIF1A	SEC23IP
hsa-mIR-146A	HIF1A	STC1
hsa-mIR-146A	HIF1A	C4ORF3
hsa-mIR-146A	HIF1A	C18ORF19
hsa-mIR-146A	NFKB1	GNL1
hsa-mIR-146A	NFKB1	RNF4
hsa-mIR-146A	NFKB1	NOVA1
hsa-mIR-146A	AR	FRYL
hsa-mIR-146A	AR	NOTCH2
hsa-mIR-146A	AR	SIAH2
hsa-mIR-146A	AR	ARMC8
hsa-mIR-146A	AR	HIC2
hsa-mIR-146A	AR	DGKG
hsa-mIR-146A	AR	WASF2
hsa-mIR-146A	AR	KIF24
hsa-mIR-146A	AR	FAM26E
hsa-mIR-146A	AR	NF2
hsa-mIR-146A	AR	EIF4G2
hsa-mIR-146A	AR	C10ORF76
hsa-mIR-146A	AR	KLF7
hsa-mIR-146A	AR	MYO6
hsa-mIR-146A	AR	SH3TC2
hsa-mIR-146A	AR	ROBO1
hsa-mIR-146A	AR	RABGAP1
hsa-mIR-146A	AR	MYO5A
hsa-mIR-146A	AR	STC1
hsa-mIR-146A	AR	ADARB1
hsa-mIR-146A	AR	ATG7
hsa-mIR-146A	AR	C4ORF3
hsa-mIR-146A	AR	USP3
hsa-mIR-146A	AR	BNC1
hsa-mIR-146A	AR	SMAD4
hsa-mIR-146A	AR	DLGAP2
hsa-mIR-146A	AR	TRDMT1
hsa-mIR-146A	AR	TTPAL
hsa-mIR-146A	AR	EHF
hsa-mIR-146A	AR	TLN2
hsa-mIR-146A	AR	DNPEP
hsa-mIR-146A	AR	CARD10
hsa-mIR-146A	AR	RUNX1T1
hsa-mIR-146A	AR	LCOR
hsa-mIR-146A	AR	KPNA6
hsa-mIR-146A	AR	KCMF1
hsa-mIR-146A	AR	STRN
hsa-mIR-146A	AR	APPL1
hsa-mIR-146A	AR	DCAF12
hsa-mIR-146A	AR	QKI
hsa-mIR-146A	AR	SLCO3A1
hsa-mIR-146A	AR	TMEM136
hsa-mIR-146A	AR	ESYT2
hsa-mIR-146A	AR	MPPE1
hsa-mIR-146A	AR	SDK1
hsa-mIR-146A	AR	SLC38A1
hsa-mIR-146A	AR	HNRNPD
hsa-mIR-146A	AR	WWC2
hsa-mIR-146A	AR	ERBB4
hsa-mIR-146A	AR	BIVM
hsa-mIR-146A	AR	GAS7
hsa-mIR-146A	AR	NPAS4
hsa-mIR-146A	AR	PM20D2
hsa-mIR-146A	AR	GGA2
hsa-mIR-146A	AR	JAZF1
hsa-mIR-146A	AR	CAMSAP1
hsa-mIR-146A	AR	PRKCE
hsa-mIR-146A	AR	ZNF532
hsa-mIR-146A	AR	METTL21A
hsa-mIR-146A	AR	SRP14
hsa-mIR-146A	AR	DDHD1
hsa-mIR-146A	AR	MYT1
hsa-mIR-146A	AR	NFASC
hsa-mIR-146A	AR	CDON
hsa-mIR-146A	AR	CUX1
hsa-mIR-146A	AR	SOX5
hsa-mIR-146A	AR	UHRF1
hsa-mIR-146A	AR	ZNRF3
hsa-mIR-146A	AR	RCSD1
hsa-mIR-146A	AR	ST8SIA4
hsa-mIR-146A	AR	NAIF1
hsa-mIR-146A	AR	RFTN2
hsa-mIR-146A	AR	NFIX
hsa-mIR-146A	AR	NRP2
hsa-mIR-146A	AR	ZDHHC7
hsa-mIR-146A	AR	PTGFRN
hsa-mIR-146A	AR	SORT1
hsa-mIR-146A	AR	BTG2
hsa-mIR-146A	AR	CDC42BPA
hsa-mIR-146A	AR	ZNF148
hsa-mIR-146A	AR	TANC2
hsa-mIR-146A	AR	YLPM1
hsa-mIR-146A	AR	WASF3
hsa-mIR-146A	AR	KIAA1274
hsa-mIR-146A	AR	NUCKS1
hsa-mIR-146A	AR	EIF5A2
hsa-mIR-146A	AR	ZNF367
hsa-mIR-146A	AR	CASK
hsa-mIR-146A	AR	ITGAV
hsa-mIR-146A	AR	DNAL1
hsa-mIR-146A	AR	CCDC6
hsa-mIR-146A	AR	NUMB
hsa-mIR-146A	AR	PSMD3
hsa-mIR-146A	AR	GALNT10
hsa-mIR-146A	AR	C5ORF4
hsa-mIR-146A	AR	FAM43A
hsa-mIR-146A	AR	KCNIP3
hsa-mIR-146A	AR	PLEKHH2
hsa-mIR-146A	AR	SYT1
hsa-mIR-146A	AR	NPR3
hsa-mIR-146A	AR	FAM65B
hsa-mIR-146A	AR	ABL2
hsa-mIR-146A	ETS1	TMEM120B
hsa-mIR-146A	ETS1	FRYL
hsa-mIR-146A	ETS1	ARMC8
hsa-mIR-146A	ETS1	PRC1
hsa-mIR-146A	ETS1	KIF24
hsa-mIR-146A	ETS1	EIF4G2
hsa-mIR-146A	ETS1	NRAS
hsa-mIR-146A	ETS1	VAT1
hsa-mIR-146A	ETS1	ELAVL1
hsa-mIR-146A	ETS1	NF2
hsa-mIR-146A	ETS1	SMARCA5
hsa-mIR-146A	ETS1	WASF2
hsa-mIR-146A	ETS1	PSMD3
hsa-mIR-146A	ETS1	RABGAP1
hsa-mIR-146A	ETS1	KLF7
hsa-mIR-146A	ETS1	ZFYVE1
hsa-mIR-146A	ETS1	ZBTB2
hsa-mIR-146A	ETS1	SLC10A3
hsa-mIR-146A	ETS1	MED1
hsa-mIR-146A	ETS1	ADARB1
hsa-mIR-146A	ETS1	ZNF652
hsa-mIR-146A	ETS1	MYO5A
hsa-mIR-146A	ETS1	ATG7
hsa-mIR-146A	ETS1	USP47
hsa-mIR-146A	ETS1	C4ORF3
hsa-mIR-146A	ETS1	LIN28A
hsa-mIR-146A	ETS1	SIN3A
hsa-mIR-146A	ETS1	NPAS4
hsa-mIR-146A	ETS1	DNPEP
hsa-mIR-146A	ETS1	TRDMT1
hsa-mIR-146A	ETS1	GABPA
hsa-mIR-146A	ETS1	KBTBD3
hsa-mIR-146A	ETS1	KPNA6
hsa-mIR-146A	ETS1	PPP1R11
hsa-mIR-146A	ETS1	MLL2
hsa-mIR-146A	ETS1	LCOR
hsa-mIR-146A	ETS1	LRRTM2
hsa-mIR-146A	ETS1	STRN
hsa-mIR-146A	ETS1	MAPT
hsa-mIR-146A	ETS1	USP3
hsa-mIR-146A	ETS1	APPL1
hsa-mIR-146A	ETS1	TMEM194A
hsa-mIR-146A	ETS1	IRAK1
hsa-mIR-146A	ETS1	EARS2
hsa-mIR-146A	ETS1	SLCO3A1
hsa-mIR-146A	ETS1	DCAF12
hsa-mIR-146A	ETS1	SLC38A1
hsa-mIR-146A	ETS1	DCTN5
hsa-mIR-146A	ETS1	TDRKH
hsa-mIR-146A	ETS1	HNRNPD
hsa-mIR-146A	ETS1	TMEM33
hsa-mIR-146A	ETS1	TMEM136
hsa-mIR-146A	ETS1	GRSF1
hsa-mIR-146A	ETS1	TRAF6
hsa-mIR-146A	ETS1	TTPAL
hsa-mIR-146A	ETS1	MPPE1
hsa-mIR-146A	ETS1	FZD1
hsa-mIR-146A	ETS1	LRP2
hsa-mIR-146A	ETS1	SMAD4
hsa-mIR-146A	ETS1	SEC23IP
hsa-mIR-146A	ETS1	SDK1
hsa-mIR-146A	ETS1	GGA2
hsa-mIR-146A	ETS1	ZDHHC7
hsa-mIR-146A	ETS1	CAMSAP1
hsa-mIR-146A	ETS1	ESYT2
hsa-mIR-146A	ETS1	PRKCE
hsa-mIR-146A	ETS1	C17ORF75
hsa-mIR-146A	ETS1	METTL21A
hsa-mIR-146A	ETS1	FLOT2
hsa-mIR-146A	ETS1	RRM2B
hsa-mIR-146A	ETS1	NFASC
hsa-mIR-146A	ETS1	DDHD1
hsa-mIR-146A	ETS1	CUX1
hsa-mIR-146A	ETS1	GALNT10
hsa-mIR-146A	ETS1	SRP14
hsa-mIR-146A	ETS1	CCNJ
hsa-mIR-146A	ETS1	KCTD15
hsa-mIR-146A	ETS1	MYBL1
hsa-mIR-146A	ETS1	GNL1
hsa-mIR-146A	ETS1	SMYD5
hsa-mIR-146A	ETS1	RNF4
hsa-mIR-146A	ETS1	STX3
hsa-mIR-146A	ETS1	CDON
hsa-mIR-146A	ETS1	ARL8A
hsa-mIR-146A	ETS1	BCORL1
hsa-mIR-146A	ETS1	NSD1
hsa-mIR-146A	ETS1	BTG2
hsa-mIR-146A	ETS1	ATG12
hsa-mIR-146A	ETS1	ZNRF3
hsa-mIR-146A	ETS1	ZC3H6
hsa-mIR-146A	ETS1	SLC2A3
hsa-mIR-146A	ETS1	MTDH
hsa-mIR-146A	ETS1	NAIF1
hsa-mIR-146A	ETS1	RNASEL
hsa-mIR-146A	ETS1	RCSD1
hsa-mIR-146A	ETS1	EHF
hsa-mIR-146A	ETS1	C6ORF203
hsa-mIR-146A	ETS1	NRP2
hsa-mIR-146A	ETS1	FAF2
hsa-mIR-146A	ETS1	ZNF512B
hsa-mIR-146A	ETS1	NUCKS1
hsa-mIR-146A	ETS1	ZNF367
hsa-mIR-146A	ETS1	LRTOMT
hsa-mIR-146A	ETS1	KDM2B
hsa-mIR-146A	ETS1	FBXW2
hsa-mIR-146A	ETS1	YLPM1
hsa-mIR-146A	ETS1	ST8SIA4
hsa-mIR-146A	ETS1	KIAA1274
hsa-mIR-146A	ETS1	MICU1
hsa-mIR-146A	ETS1	C10ORF76
hsa-mIR-146A	ETS1	VBP1
hsa-mIR-146A	ETS1	SLC39A1
hsa-mIR-146A	ETS1	STRBP
hsa-mIR-146A	ETS1	ITGAV
hsa-mIR-146A	ETS1	DNAL1
hsa-mIR-146A	ETS1	ZNF148
hsa-mIR-146A	ETS1	XIAP
hsa-mIR-146A	ETS1	BEND4
hsa-mIR-146A	ETS1	GRID1
hsa-mIR-146A	ETS1	C5ORF4
hsa-mIR-146A	ETS1	NUMB
hsa-mIR-146A	ETS1	AP3M2
hsa-mIR-146A	ETS1	KDM6B
hsa-mIR-146A	ETS1	SIAH2
hsa-mIR-146A	ETS1	THAP3
hsa-mIR-146A	ETS1	FBXO28
hsa-mIR-146A	ETS1	PCDH1
hsa-mIR-146A	ETS1	FAM65B
hsa-mIR-146A	ETS1	PPM1A
hsa-mIR-146A	ETS1	CCDC6
hsa-mIR-146A	ETS1	NOTCH2
hsa-mIR-146A	ETS1	RIMS2
hsa-mIR-146A	ETS1	GOSR1
hsa-mIR-146A	ETS1	BCL11A
hsa-mIR-146A	ETS1	IER5L
hsa-mIR-146A	REST	NOVA1
hsa-mIR-146A	REST	CDC42BPA
hsa-mIR-146A	REST	SDK1
hsa-mIR-146A	REST	CUX1
hsa-mIR-146A	REST	CELF3
hsa-mIR-146A	REST	SCN3B
hsa-mIR-146A	REST	ARMC8
hsa-mIR-146A	REST	MYT1
hsa-mIR-146A	REST	PCDH1
hsa-mIR-146A	REST	LIN28A
hsa-mIR-146A	REST	DYNLL2
hsa-mIR-146A	REST	GRID1
hsa-mIR-146A	REST	NPAS4
hsa-mIR-146A	REST	DGKG
hsa-mIR-146A	REST	SH3GL2
hsa-mIR-146A	SRF	SLITRK3
hsa-mIR-146A	SRF	TMEM194A
hsa-mIR-146A	SRF	NUMB
hsa-mIR-146A	TFAP2C	NOTCH2
hsa-mIR-146A	TFAP2C	PRKCE
hsa-mIR-146A	TFAP2C	GAS7
hsa-mIR-146A	TFAP2C	C4ORF3
hsa-mIR-146A	TFAP2C	ESYT2
hsa-mIR-146A	TFAP2C	CUX1
hsa-mIR-146A	TFAP2C	ZFYVE1
hsa-mIR-146A	TFAP2C	RCSD1
hsa-mIR-146A	TFAP2C	GGA2
hsa-mIR-146A	TFAP2C	TDRKH
hsa-mIR-146A	TFAP2C	ELAVL1
hsa-mIR-146A	TFAP2C	SLC38A1
hsa-mIR-146A	TFAP2C	KCNIP3
hsa-mIR-146A	TFAP2C	NPR3
hsa-mIR-146A	TFAP2C	ATG7
hsa-mIR-146A	TFAP2C	VASN
hsa-mIR-146A	TFAP2C	SIN3A
hsa-mIR-146A	TFAP2C	KIAA0284
hsa-mIR-146A	PHOX2B	PHOX2B
