# Supplementary material for: CyTRANSFINDER: a Cytoscape 3.3 plugin for three-component (TF, gene, miRNA) signal transduction pathway construction
Source: BMC Bioinformatics. 2016 Apr 8;17:157. doi: 10.1186/s12859-016-0964-2 (PMC4826505; doi:10.1186/s12859-016-0964-2)
Supplement: Additional file 2 — ∙ srl.txt: the file containing the SRL. ∙ dgl.txt: the file containing the DGL. ∙ Indirect-miRNA-STPP.xlsx: an excel file containing the full list of 312 Indirect miRNA STPPs identified by CyTRANSFINDER using human miR-146a as the source intergenic miRNA and miR-146a 223 target genes according to TargetScan 5.2 as DGL. Results are computed using miRNA targets confirmed in at lease one source database. SmiRNA: source intragenic miRNA; TF: Transcription Factor; DG: Destination Gene. an excel file containing the full list of 292 Double Indirect miRNA STPPs identified by TransFINDER using DNM3 as the Source Gene, the cognate human intragenic miR-214 as source intragenic miRNA (SmiRNA) and a previously described signature of 73 genes whose expression was driven by miR-214 [33] as destination genes (DG). TF: Transcription Factor; TF target (Gene): Transcription Factor target gene, which is also the host gene for a miRNA; intragenic miRNA: miRNA located inside the TF target gene; DG: Destination Gene, list of targets of the intragenic miRNAs predicted by at least two algorithms TS: Transcription Factor. (ZIP 192 kb) [file 12859_2016_964_MOESM2_ESM.zip › miR-214-additional-data/dgl.txt]

ADAM15,8751,ADAM8,101,ADAM9,8754,ALCAM,214,APP,351,ARHGAP12,94134,BCAM,4059,BMPR1B,658,BSG,682,CD36,948,CD40,958,CD40LG,959,CD44,960,CD9,928,CD99,4267,CDH1,999,CDH11,1009,CDH2,1000,CDH4,1002,CDHR5,53841,CEACAM1,634,CEACAM5,1048,CLU,1191,CTSD,1509,CX3CL1,6376,EGFR,1956,ENG,2022,EPCAM,4072,ERBB2,2064,ERBB3,2065,EREG,2069,F2,2147,FCER2,2208,FLT1,2321,HBEGF,1839,HRG,3273,ICAM2,3384,IL1R2,7850,ITGA3,3675,ITGA6,3655,ITGAV,3685,ITGB1,3688,ITGB3,3690,JAG1,182,JAM2,58494,JAM3,83700,KDR,3791,LCN2,3934,LGALS3BP,3959,LRP6,4040,MET,4233,MITF,4286,MMP2,4313,NCAM1,4684,PAK2,5062,PODXL,5420,PODXL2,50512,POSTN,10631,PTEN,5728,PVR,5817,PVRL2,5819,SELE,6401,SEMA3A,10371,TFAP2A,7020,TFAP2C,7022,TGFBI,7045,THY1,7070,TIMP1,7076,TIMP2,7077,TIMP3,7078,VCAM1,7412,
