# Supplementary material for: CyTRANSFINDER: a Cytoscape 3.3 plugin for three-component (TF, gene, miRNA) signal transduction pathway construction
Source: BMC Bioinformatics. 2016 Apr 8;17:157. doi: 10.1186/s12859-016-0964-2 (PMC4826505; doi:10.1186/s12859-016-0964-2)
Supplement: Additional file 2 — ∙ srl.txt: the file containing the SRL. ∙ dgl.txt: the file containing the DGL. ∙ Indirect-miRNA-STPP.xlsx: an excel file containing the full list of 312 Indirect miRNA STPPs identified by CyTRANSFINDER using human miR-146a as the source intergenic miRNA and miR-146a 223 target genes according to TargetScan 5.2 as DGL. Results are computed using miRNA targets confirmed in at lease one source database. SmiRNA: source intragenic miRNA; TF: Transcription Factor; DG: Destination Gene. an excel file containing the full list of 292 Double Indirect miRNA STPPs identified by TransFINDER using DNM3 as the Source Gene, the cognate human intragenic miR-214 as source intragenic miRNA (SmiRNA) and a previously described signature of 73 genes whose expression was driven by miR-214 [33] as destination genes (DG). TF: Transcription Factor; TF target (Gene): Transcription Factor target gene, which is also the host gene for a miRNA; intragenic miRNA: miRNA located inside the TF target gene; DG: Destination Gene, list of targets of the intragenic miRNAs predicted by at least two algorithms TS: Transcription Factor. (ZIP 192 kb) [file 12859_2016_964_MOESM2_ESM.zip › miR-214-additional-data/Double-indirect-miRNA-STPP.xlsx]

## Sheet: Double-Indirect-miRNA-STPP
SmiRNA	TF	TF target (Gene)	ImiRNA	DG
HSA-MIR-214	TFAP2C	CYP19A1	HSA-MIR-4713	CD44
HSA-MIR-214	TFAP2C	CYP19A1	HSA-MIR-4713	PVRL2
HSA-MIR-214	TFAP2C	CYP19A1	HSA-MIR-4713	ITGB3
HSA-MIR-214	TFAP2C	CYP19A1	HSA-MIR-4713	FLT1
HSA-MIR-214	TFAP2C	CYP19A1	HSA-MIR-4713	ALCAM
HSA-MIR-214	TFAP2C	CYP19A1	HSA-MIR-4713	EREG
HSA-MIR-214	TFAP2C	PIEZO1	HSA-MIR-4722	FLT1
HSA-MIR-214	TFAP2C	GREB1	HSA-MIR-4429	PTEN
HSA-MIR-214	TFAP2C	GREB1	HSA-MIR-4429	ITGB3
HSA-MIR-214	TFAP2C	GREB1	HSA-MIR-4429	EREG
HSA-MIR-214	TFAP2C	GREB1	HSA-MIR-4429	SEMA3A
HSA-MIR-214	TFAP2C	GREB1	HSA-MIR-4429	CDH2
HSA-MIR-214	TFAP2C	CD58	HSA-MIR-548AC	JAG1
HSA-MIR-214	TFAP2C	CD58	HSA-MIR-548AC	CDH2
HSA-MIR-214	TFAP2C	ELMSAN1	HSA-MIR-4505	CX3CL1
HSA-MIR-214	TFAP2C	SLC25A21	HSA-MIR-4503	PAK2
HSA-MIR-214	TFAP2C	SLC25A21	HSA-MIR-4503	NCAM1
HSA-MIR-214	TFAP2C	EIF4G3	HSA-MIR-1256	BMPR1B
HSA-MIR-214	TFAP2C	EIF4G3	HSA-MIR-1256	FLT1
HSA-MIR-214	TFAP2C	TP63	HSA-MIR-944	PAK2
HSA-MIR-214	TFAP2C	TP63	HSA-MIR-944	ITGAV
HSA-MIR-214	TFAP2C	TP63	HSA-MIR-944	FLT1
HSA-MIR-214	TFAP2C	TP63	HSA-MIR-944	JAG1
HSA-MIR-214	TFAP2C	TP63	HSA-MIR-944	SEMA3A
HSA-MIR-214	TFAP2C	C9ORF3	HSA-MIR-3074	CDH2
HSA-MIR-214	TFAP2C	C9ORF3	HSA-MIR-27B	LRP6
HSA-MIR-214	TFAP2C	C9ORF3	HSA-MIR-27B	MET
HSA-MIR-214	TFAP2C	C9ORF3	HSA-MIR-27B	NCAM1
HSA-MIR-214	TFAP2C	C9ORF3	HSA-MIR-27B	ARHGAP12
HSA-MIR-214	TFAP2C	C9ORF3	HSA-MIR-27B	HBEGF
HSA-MIR-214	TFAP2C	C9ORF3	HSA-MIR-27B	EGFR
HSA-MIR-214	TFAP2C	C9ORF3	HSA-MIR-27B	MITF
HSA-MIR-214	TFAP2C	C9ORF3	HSA-MIR-27B	CDH11
HSA-MIR-214	TFAP2C	C9ORF3	HSA-MIR-23B	MITF
HSA-MIR-214	TFAP2C	C9ORF3	HSA-MIR-23B	PAK2
HSA-MIR-214	TFAP2C	C9ORF3	HSA-MIR-23B	PTEN
HSA-MIR-214	TFAP2C	C9ORF3	HSA-MIR-23B	BMPR1B
HSA-MIR-214	TFAP2C	C9ORF3	HSA-MIR-23B	JAM3
HSA-MIR-214	TFAP2C	C9ORF3	HSA-MIR-23B	MET
HSA-MIR-214	TFAP2C	C9ORF3	HSA-MIR-2278	FLT1
HSA-MIR-214	TFAP2C	RAB11FIP4	HSA-MIR-4724	BMPR1B
HSA-MIR-214	TFAP2C	RAB11FIP4	HSA-MIR-4724	NCAM1
HSA-MIR-214	TFAP2C	C7ORF50	HSA-MIR-339	FLT1
HSA-MIR-214	TFAP2C	C7ORF50	HSA-MIR-339	ITGA3
HSA-MIR-214	TFAP2C	C7ORF50	HSA-MIR-339	PODXL
HSA-MIR-214	TFAP2C	TMEM164	HSA-MIR-3978	CD44
HSA-MIR-214	TFAP2C	TMEM164	HSA-MIR-3978	KDR
HSA-MIR-214	TFAP2C	BCAR3	HSA-MIR-760	MMP2
HSA-MIR-214	TFAP2C	BCAR3	HSA-MIR-760	ITGA3
HSA-MIR-214	TFAP2C	BCAR3	HSA-MIR-760	ENG
HSA-MIR-214	TFAP2C	CALCR	HSA-MIR-489	HBEGF
HSA-MIR-214	TFAP2C	CALCR	HSA-MIR-489	TIMP2
HSA-MIR-214	TFAP2C	LDLRAD4	HSA-MIR-4526	PTEN
HSA-MIR-214	TFAP2C	PRDM16	HSA-MIR-4251	CD44
HSA-MIR-214	TFAP2C	PRDM16	HSA-MIR-4251	LRP6
HSA-MIR-214	TFAP2C	PTPRN2	HSA-MIR-595	TGFBI
HSA-MIR-214	TFAP2C	PTPRN2	HSA-MIR-595	CDH11
HSA-MIR-214	TFAP2C	MTUS1	HSA-MIR-548V	ITGA3
HSA-MIR-214	TFAP2C	CAMK1D	HSA-MIR-4480	CDH11
HSA-MIR-214	TFAP2C	KIAA1217	HSA-MIR-603	TIMP3
HSA-MIR-214	TFAP2C	KIAA1217	HSA-MIR-603	BMPR1B
HSA-MIR-214	TFAP2C	KIAA1217	HSA-MIR-603	ITGB3
HSA-MIR-214	TFAP2C	PRKCA	HSA-MIR-634	BCAM
HSA-MIR-214	TFAP2C	PRKCA	HSA-MIR-634	JAG1
HSA-MIR-214	TFAP2C	DOCK10	HSA-MIR-4439	TIMP3
HSA-MIR-214	TFAP2C	DOCK10	HSA-MIR-4439	PTEN
HSA-MIR-214	TFAP2C	PRIM2	HSA-MIR-548U	CD44
HSA-MIR-214	TFAP2C	PRIM2	HSA-MIR-548U	ITGB3
HSA-MIR-214	TFAP2C	FGGY	HSA-MIR-4711	CDH1
HSA-MIR-214	TFAP2C	FGGY	HSA-MIR-4711	TIMP2
HSA-MIR-214	TFAP2C	FGGY	HSA-MIR-4711	MMP2
HSA-MIR-214	TFAP2C	FGGY	HSA-MIR-4711	HBEGF
HSA-MIR-214	TFAP2C	C7ORF43	HSA-MIR-4658	PVRL2
HSA-MIR-214	TFAP2C	SIDT1	HSA-MIR-4446	CDH11
HSA-MIR-214	TFAP2C	SIDT1	HSA-MIR-4446	LRP6
HSA-MIR-214	TFAP2C	SIDT1	HSA-MIR-4446	MITF
HSA-MIR-214	TFAP2C	SIDT1	HSA-MIR-4446	NCAM1
HSA-MIR-214	TFAP2C	GALNT7	HSA-MIR-548T	ARHGAP12
HSA-MIR-214	TFAP2C	GALNT7	HSA-MIR-548T	TIMP3
HSA-MIR-214	TFAP2C	GALNT7	HSA-MIR-548T	ITGB1
HSA-MIR-214	TFAP2C	GALNT7	HSA-MIR-548T	APP
HSA-MIR-214	TFAP2C	GALNT7	HSA-MIR-548T	FLT1
HSA-MIR-214	TFAP2C	GALNT7	HSA-MIR-548T	EREG
HSA-MIR-214	TFAP2C	GALNT7	HSA-MIR-548T	ERBB3
HSA-MIR-214	TFAP2C	ARID4B	HSA-MIR-4753	TIMP2
HSA-MIR-214	TFAP2C	ARID4B	HSA-MIR-4753	MMP2
HSA-MIR-214	TFAP2C	ARID4B	HSA-MIR-4753	LRP6
HSA-MIR-214	TFAP2C	ARID4B	HSA-MIR-4753	POSTN
HSA-MIR-214	TFAP2C	ARID4B	HSA-MIR-4753	CDH11
HSA-MIR-214	TFAP2C	ASB2	HSA-MIR-4506	TFAP2A
HSA-MIR-214	TFAP2C	PDE4D	HSA-MIR-582	LRP6
HSA-MIR-214	TFAP2C	PDE4D	HSA-MIR-582	MITF
HSA-MIR-214	TFAP2C	PDE4D	HSA-MIR-582	BMPR1B
HSA-MIR-214	TFAP2C	PDE4D	HSA-MIR-582	JAM3
HSA-MIR-214	TFAP2C	PDE4D	HSA-MIR-582	ADAM9
HSA-MIR-214	TFAP2C	PC	HSA-MIR-3163	CDH1
HSA-MIR-214	TFAP2C	PC	HSA-MIR-3163	JAM3
HSA-MIR-214	TFAP2C	PC	HSA-MIR-3163	TIMP3
HSA-MIR-214	TFAP2C	PC	HSA-MIR-3163	TFAP2A
HSA-MIR-214	TFAP2C	PC	HSA-MIR-3163	PTEN
HSA-MIR-214	TFAP2C	PC	HSA-MIR-3163	MITF
HSA-MIR-214	TFAP2C	PC	HSA-MIR-3163	KDR
HSA-MIR-214	TFAP2C	PC	HSA-MIR-3163	ITGB3
HSA-MIR-214	TFAP2C	PC	HSA-MIR-3163	ITGAV
HSA-MIR-214	TFAP2C	PC	HSA-MIR-3163	FLT1
HSA-MIR-214	TFAP2C	PC	HSA-MIR-3163	ALCAM
HSA-MIR-214	TFAP2C	PC	HSA-MIR-3163	EREG
HSA-MIR-214	TFAP2C	PC	HSA-MIR-3163	HBEGF
HSA-MIR-214	TFAP2C	PC	HSA-MIR-3163	SEMA3A
HSA-MIR-214	TFAP2C	PC	HSA-MIR-3163	CDH11
HSA-MIR-214	TFAP2C	PC	HSA-MIR-3163	CDH2
HSA-MIR-214	TFAP2C	MYO1E	HSA-MIR-2116	EREG
HSA-MIR-214	TFAP2C	MYO1E	HSA-MIR-2116	CDH11
HSA-MIR-214	TFAP2C	LPP	HSA-MIR-28	BCAM
HSA-MIR-214	TFAP2C	LAMA5	HSA-MIR-4758	CD36
HSA-MIR-214	TFAP2C	HNF4A	HSA-MIR-3646	TIMP3
HSA-MIR-214	TFAP2C	HNF4A	HSA-MIR-3646	PAK2
HSA-MIR-214	TFAP2C	HNF4A	HSA-MIR-3646	KDR
HSA-MIR-214	TFAP2C	HNF4A	HSA-MIR-3646	FLT1
HSA-MIR-214	TFAP2C	HNF4A	HSA-MIR-3646	CLU
HSA-MIR-214	TFAP2C	ABR	HSA-MIR-3183	SELE
HSA-MIR-214	TFAP2C	ABR	HSA-MIR-3183	CDH11
HSA-MIR-214	TFAP2C	SCARA5	HSA-MIR-4287	PAK2
HSA-MIR-214	TFAP2C	SCARA5	HSA-MIR-4287	CDH2
HSA-MIR-214	TFAP2C	BCL9L	HSA-MIR-4492	CX3CL1
HSA-MIR-214	TFAP2C	BCL9L	HSA-MIR-4492	PVRL2
HSA-MIR-214	TFAP2C	BCL9L	HSA-MIR-4492	NCAM1
HSA-MIR-214	TFAP2C	BCL9L	HSA-MIR-4492	FLT1
HSA-MIR-214	TFAP2C	GIPR	HSA-MIR-642A	CDH2
HSA-MIR-214	TFAP2C	GIPR	HSA-MIR-642B	PTEN
HSA-MIR-214	TFAP2C	GIPR	HSA-MIR-642B	PAK2
HSA-MIR-214	TFAP2C	CNNM4	HSA-MIR-3127	PTEN
HSA-MIR-214	TFAP2C	TENM4	HSA-MIR-708	BCAM
HSA-MIR-214	TFAP2C	GAB1	HSA-MIR-3139	BCAM
HSA-MIR-214	TFAP2C	NAALADL2	HSA-MIR-4789	ADAM9
HSA-MIR-214	TFAP2C	NAALADL2	HSA-MIR-4789	TFAP2A
HSA-MIR-214	TFAP2C	NAALADL2	HSA-MIR-4789	BMPR1B
HSA-MIR-214	TFAP2C	NAALADL2	HSA-MIR-4789	PAK2
HSA-MIR-214	TFAP2C	NAALADL2	HSA-MIR-4789	EREG
HSA-MIR-214	TFAP2C	NAALADL2	HSA-MIR-4789	JAG1
HSA-MIR-214	TFAP2C	NAALADL2	HSA-MIR-4789	SEMA3A
HSA-MIR-214	TFAP2C	NAALADL2	HSA-MIR-4789	CDH2
HSA-MIR-214	TFAP2C	LPIN1	HSA-MIR-548S	JAM3
HSA-MIR-214	TFAP2C	SHANK2	HSA-MIR-3664	TIMP3
HSA-MIR-214	TFAP2C	SHANK2	HSA-MIR-3664	FLT1
HSA-MIR-214	TFAP2C	SHANK2	HSA-MIR-3664	ERBB2
HSA-MIR-214	TFAP2C	EYA2	HSA-MIR-3616	CDH2
HSA-MIR-214	TFAP2C	AKT2	HSA-MIR-641	TIMP3
HSA-MIR-214	TFAP2C	AKT2	HSA-MIR-641	TFAP2A
HSA-MIR-214	TFAP2C	AKT2	HSA-MIR-641	LRP6
HSA-MIR-214	TFAP2C	AKT2	HSA-MIR-641	SEMA3A
HSA-MIR-214	TFAP2C	DAPK3	HSA-MIR-637	FLT1
HSA-MIR-214	TFAP2C	DAPK3	HSA-MIR-637	CLU
HSA-MIR-214	TFAP2C	SLC35F3	HSA-MIR-4671	MET
HSA-MIR-214	TFAP2C	SLC35F3	HSA-MIR-4671	PTEN
HSA-MIR-214	TFAP2C	SLC35F3	HSA-MIR-4671	ARHGAP12
HSA-MIR-214	TFAP2C	COMT	HSA-MIR-4761	ALCAM
HSA-MIR-214	TFAP2C	CKS2	HSA-MIR-3153	PTEN
HSA-MIR-214	TFAP2C	CKS2	HSA-MIR-3153	ERBB3
HSA-MIR-214	TFAP2C	CSMD3	HSA-MIR-2053	ITGAV
HSA-MIR-214	TFAP2C	STARD10	HSA-MIR-4692	TIMP3
HSA-MIR-214	TFAP2C	STARD10	HSA-MIR-4692	FLT1
HSA-MIR-214	TFAP2C	DENND4A	HSA-MIR-4511	JAG1
HSA-MIR-214	TFAP2C	DENND4A	HSA-MIR-4511	CDH11
HSA-MIR-214	TFAP2C	DENND4A	HSA-MIR-4511	CDH2
HSA-MIR-214	ESRRA	CYP19A1	HSA-MIR-4713	CD44
HSA-MIR-214	ESRRA	CYP19A1	HSA-MIR-4713	PVRL2
HSA-MIR-214	ESRRA	CYP19A1	HSA-MIR-4713	ITGB3
HSA-MIR-214	ESRRA	CYP19A1	HSA-MIR-4713	FLT1
HSA-MIR-214	ESRRA	CYP19A1	HSA-MIR-4713	ALCAM
HSA-MIR-214	ESRRA	CYP19A1	HSA-MIR-4713	EREG
HSA-MIR-214	MITF	BIRC7	HSA-MIR-3196	ITGA3
HSA-MIR-214	CREB1	CKS2	HSA-MIR-3153	PTEN
HSA-MIR-214	CREB1	CKS2	HSA-MIR-3153	ERBB3
HSA-MIR-214	CREB1	PRIM2	HSA-MIR-548U	CD44
HSA-MIR-214	CREB1	PRIM2	HSA-MIR-548U	ITGB3
HSA-MIR-214	CREB1	CDC5L	HSA-MIR-4642	FLT1
HSA-MIR-214	CREB1	ZRANB2	HSA-MIR-186	ITGA6
HSA-MIR-214	CREB1	ZRANB2	HSA-MIR-186	TFAP2A
HSA-MIR-214	CREB1	ZRANB2	HSA-MIR-186	JAG1
HSA-MIR-214	CREB1	ZRANB2	HSA-MIR-186	MITF
HSA-MIR-214	CREB1	SUPT3H	HSA-MIR-586	FLT1
HSA-MIR-214	CREB1	SUPT3H	HSA-MIR-586	EREG
HSA-MIR-214	CREB1	SUPT3H	HSA-MIR-586	EGFR
HSA-MIR-214	CREB1	SUPT3H	HSA-MIR-586	SEMA3A
HSA-MIR-214	CREB1	ACBD6	HSA-MIR-3121	JAM3
HSA-MIR-214	CREB1	ACBD6	HSA-MIR-3121	MITF
HSA-MIR-214	CREB1	ACBD6	HSA-MIR-3121	LRP6
HSA-MIR-214	CREB1	ACBD6	HSA-MIR-3121	CDH11
HSA-MIR-214	CREB1	KIF18A	HSA-MIR-610	TIMP3
HSA-MIR-214	CREB1	KIF18A	HSA-MIR-610	LRP6
HSA-MIR-214	CREB1	SLC35F5	HSA-MIR-4782	PODXL
HSA-MIR-214	CREB1	SLC35F5	HSA-MIR-4782	LRP6
HSA-MIR-214	CREB1	SLC35F5	HSA-MIR-4782	SEMA3A
HSA-MIR-214	CREB1	PRKRIP1	HSA-MIR-548O	CDH1
HSA-MIR-214	CREB1	PRKRIP1	HSA-MIR-548O	PTEN
HSA-MIR-214	CREB1	PRKRIP1	HSA-MIR-548O	JAG1
HSA-MIR-214	CREB1	TRIM25	HSA-MIR-3614	CDH1
HSA-MIR-214	CREB1	TRIM25	HSA-MIR-3614	NCAM1
HSA-MIR-214	CREB1	UROS	HSA-MIR-4484	APP
HSA-MIR-214	CREB1	UMPS	HSA-MIR-544B	ADAM8
HSA-MIR-214	CREB1	UGT8	HSA-MIR-577	CD44
HSA-MIR-214	CREB1	UGT8	HSA-MIR-577	TFAP2A
HSA-MIR-214	CREB1	UGT8	HSA-MIR-577	PTEN
HSA-MIR-214	CREB1	TUFT1	HSA-MIR-554	PODXL
HSA-MIR-214	CREB1	TMF1	HSA-MIR-3136	TIMP3
HSA-MIR-214	CREB1	TMF1	HSA-MIR-3136	PTEN
HSA-MIR-214	CREB1	SYN1	HSA-MIR-4769	ERBB3
HSA-MIR-214	CREB1	SYN1	HSA-MIR-4769	PAK2
HSA-MIR-214	CREB1	SREBF2	HSA-MIR-33A	CDH11
HSA-MIR-214	CREB1	SREBF2	HSA-MIR-33A	MITF
HSA-MIR-214	CREB1	SREBF2	HSA-MIR-33A	CX3CL1
HSA-MIR-214	CREB1	PPP2CA	HSA-MIR-3661	TIMP2
HSA-MIR-214	CREB1	PPP2CA	HSA-MIR-3661	EREG
HSA-MIR-214	CREB1	CXORF57	HSA-MIR-548AN	PAK2
HSA-MIR-214	CREB1	CXORF57	HSA-MIR-548AN	NCAM1
HSA-MIR-214	CREB1	CXORF57	HSA-MIR-548AN	ITGB1
HSA-MIR-214	CREB1	CXORF57	HSA-MIR-548AN	ALCAM
HSA-MIR-214	CREB1	CXORF57	HSA-MIR-548AN	JAG1
HSA-MIR-214	CREB1	CXORF57	HSA-MIR-548AN	CDH2
HSA-MIR-214	CREB1	CHCHD3	HSA-MIR-3654	PTEN
HSA-MIR-214	CREB1	CHCHD3	HSA-MIR-3654	JAG1
HSA-MIR-214	CREB1	AFTPH	HSA-MIR-4434	ERBB2
HSA-MIR-214	CREB1	PANK1	HSA-MIR-107	CX3CL1
HSA-MIR-214	CREB1	PANK1	HSA-MIR-107	LRP6
HSA-MIR-214	CREB1	OSBP	HSA-MIR-3162	MITF
HSA-MIR-214	CREB1	OSBP	HSA-MIR-3162	LRP6
HSA-MIR-214	CREB1	NRD1	HSA-MIR-761	TFAP2C
HSA-MIR-214	CREB1	NRD1	HSA-MIR-761	PVRL2
HSA-MIR-214	CREB1	NRD1	HSA-MIR-761	MITF
HSA-MIR-214	CREB1	NFYC	HSA-MIR-30E	LRP6
HSA-MIR-214	CREB1	NFYC	HSA-MIR-30E	CEACAM1
HSA-MIR-214	CREB1	NFYC	HSA-MIR-30E	ITGA6
HSA-MIR-214	CREB1	NFYC	HSA-MIR-30E	PTEN
HSA-MIR-214	CREB1	NFYC	HSA-MIR-30E	ADAM9
HSA-MIR-214	CREB1	NFYC	HSA-MIR-30E	SEMA3A
HSA-MIR-214	CREB1	NFYC	HSA-MIR-30E	ITGB3
HSA-MIR-214	CREB1	NFYC	HSA-MIR-30E	NCAM1
HSA-MIR-214	CREB1	NFYC	HSA-MIR-30E	TIMP3
HSA-MIR-214	CREB1	NFE2L2	HSA-MIR-3128	SEMA3A
HSA-MIR-214	CREB1	MRE11A	HSA-MIR-548L	PVRL2
HSA-MIR-214	CREB1	MRE11A	HSA-MIR-548L	PAK2
HSA-MIR-214	CREB1	PDCD4	HSA-MIR-4680	POSTN
HSA-MIR-214	CREB1	PDCD4	HSA-MIR-4680	KDR
HSA-MIR-214	CREB1	SND1	HSA-MIR-593	ERBB2
HSA-MIR-214	CREB1	TMEM245	HSA-MIR-32	ITGA6
HSA-MIR-214	CREB1	TMEM245	HSA-MIR-32	PTEN
HSA-MIR-214	CREB1	TMEM245	HSA-MIR-32	SEMA3A
HSA-MIR-214	CREB1	TMEM245	HSA-MIR-32	ITGAV
HSA-MIR-214	CREB1	TMEM245	HSA-MIR-32	MITF
HSA-MIR-214	CREB1	COPZ1	HSA-MIR-148B	ERBB3
HSA-MIR-214	CREB1	COPZ1	HSA-MIR-148B	ALCAM
HSA-MIR-214	CREB1	COPZ1	HSA-MIR-148B	MET
HSA-MIR-214	CREB1	COPZ1	HSA-MIR-148B	NCAM1
HSA-MIR-214	CREB1	COPZ1	HSA-MIR-148B	PODXL
HSA-MIR-214	CREB1	COPZ1	HSA-MIR-148B	PTEN
HSA-MIR-214	CREB1	COPZ1	HSA-MIR-148B	MITF
HSA-MIR-214	CREB1	CELSR3	HSA-MIR-4793	PODXL
HSA-MIR-214	CREB1	CELSR3	HSA-MIR-4793	APP
HSA-MIR-214	CREB1	CELSR3	HSA-MIR-4793	CDH2
HSA-MIR-214	CREB1	CPE	HSA-MIR-578	PVR
HSA-MIR-214	CREB1	CPE	HSA-MIR-578	PTEN
HSA-MIR-214	CREB1	COX7C	HSA-MIR-3607	CDH2
HSA-MIR-214	CREB1	COX7C	HSA-MIR-3607	CDH11
HSA-MIR-214	CREB1	COX7C	HSA-MIR-3607	EREG
HSA-MIR-214	CREB1	COX7C	HSA-MIR-3607	ITGB3
HSA-MIR-214	CREB1	COX7C	HSA-MIR-3607	KDR
HSA-MIR-214	CREB1	COX7C	HSA-MIR-3607	TIMP3
HSA-MIR-214	CREB1	CHM	HSA-MIR-361	PODXL
HSA-MIR-214	CREB1	IMMT	HSA-MIR-4779	LRP6
HSA-MIR-214	CREB1	HBS1L	HSA-MIR-3662	TIMP3
HSA-MIR-214	CREB1	HBS1L	HSA-MIR-3662	PAK2
HSA-MIR-214	CREB1	HBS1L	HSA-MIR-3662	KDR
HSA-MIR-214	CREB1	HBS1L	HSA-MIR-3662	ITGB3
HSA-MIR-214	CREB1	HBS1L	HSA-MIR-3662	FLT1
HSA-MIR-214	CREB1	HBS1L	HSA-MIR-3662	CDH11
HSA-MIR-214	CREB1	POLR3F	HSA-MIR-3192	BCAM
HSA-MIR-214	CREB1	POLR3F	HSA-MIR-3192	KDR
HSA-MIR-214	CREB1	NPC2	HSA-MIR-4709	PTEN
HSA-MIR-214	CREB1	NPC2	HSA-MIR-4709	FLT1
HSA-MIR-214	CREB1	NPC2	HSA-MIR-4709	CDH11
HSA-MIR-214	CREB1	SMC4	HSA-MIR-15B	SEMA3A
HSA-MIR-214	CREB1	SMC4	HSA-MIR-15B	APP
HSA-MIR-214	CREB1	SMC4	HSA-MIR-15B	PAK2
HSA-MIR-214	CREB1	SMC4	HSA-MIR-15B	PODXL
HSA-MIR-214	CREB1	SMC4	HSA-MIR-15B	PVRL2
HSA-MIR-214	CREB1	SMC4	HSA-MIR-15B	TFAP2A
HSA-MIR-214	CREB1	SMC4	HSA-MIR-15B	ARHGAP12
HSA-MIR-214	CREB1	SMC4	HSA-MIR-15B	KDR
HSA-MIR-214	CREB1	SMC4	HSA-MIR-15B	CX3CL1
HSA-MIR-214	CREB1	SMC4	HSA-MIR-15B	LRP6
HSA-MIR-214	CREB1	TOM1	HSA-MIR-3909	ITGB3
