# Supplementary material for: CyTRANSFINDER: a Cytoscape 3.3 plugin for three-component (TF, gene, miRNA) signal transduction pathway construction
Source: BMC Bioinformatics. 2016 Apr 8;17:157. doi: 10.1186/s12859-016-0964-2 (PMC4826505; doi:10.1186/s12859-016-0964-2)
Supplement: Additional file 2 — ∙ srl.txt: the file containing the SRL. ∙ dgl.txt: the file containing the DGL. ∙ Indirect-miRNA-STPP.xlsx: an excel file containing the full list of 312 Indirect miRNA STPPs identified by CyTRANSFINDER using human miR-146a as the source intergenic miRNA and miR-146a 223 target genes according to TargetScan 5.2 as DGL. Results are computed using miRNA targets confirmed in at lease one source database. SmiRNA: source intragenic miRNA; TF: Transcription Factor; DG: Destination Gene. an excel file containing the full list of 292 Double Indirect miRNA STPPs identified by TransFINDER using DNM3 as the Source Gene, the cognate human intragenic miR-214 as source intragenic miRNA (SmiRNA) and a previously described signature of 73 genes whose expression was driven by miR-214 [33] as destination genes (DG). TF: Transcription Factor; TF target (Gene): Transcription Factor target gene, which is also the host gene for a miRNA; intragenic miRNA: miRNA located inside the TF target gene; DG: Destination Gene, list of targets of the intragenic miRNAs predicted by at least two algorithms TS: Transcription Factor. (ZIP 192 kb) [file 12859_2016_964_MOESM2_ESM.zip › miR-214-additional-data/srl.txt]

dnm3,
